# Supplementary material for: Are Frail Older People from Racial/Ethnic Minorities at Double Jeopardy of Putting off Healthcare during the Pandemic?
Source: Int J Environ Res Public Health. 2023 Jan 6;20(2):1034. doi: 10.3390/ijerph20021034 (PMC9859101; doi:10.3390/ijerph20021034)
Supplement: Supplementary file 1 [file ijerph-20-01034-s001.zip]

Archive with 1 entries (1 files):
- ijerph-1895988-supplementary.pdf
